# Supplementary material for: Lessons Learned—The Impact of the Third Wave of the COVID-19 Pandemic on German Waldorf Parents’ Support Needs and Their Rating of Children’s Health-Related Quality of Life: A Cross-Sectional Online Survey
Source: Int J Environ Res Public Health. 2023 Mar 8;20(6):4756. doi: 10.3390/ijerph20064756 (PMC10049119; doi:10.3390/ijerph20064756)
Supplement: Supplementary file 1 [file ijerph-20-04756-s001.zip]

Archive with 1 entries (1 files):
- ijerph-2227195-supplementary.pdf
